# Supplementary material for: Preoperative Inflammatory Ratios and Severe Intraoperative Hypoxemia During One-Lung Ventilation: A Prospective Observational Study
Source: Life (Basel). 2026 Jun 25;16(7):1057. doi: 10.3390/life16071057 (PMC13412962; doi:10.3390/life16071057)
Supplement: Supplementary file 1 [file life-16-01057-s001.zip]

Archive with 1 entries (1 files):
- life-4383827-supplementary.pdf
